# Supplementary material for: Case-Control Analysis of the Impact of Anemia on Quality of Life in Patients with Cancer: A Qca Study Analysis
Source: Cancers (Basel). 2021 May 21;13(11):2517. doi: 10.3390/cancers13112517 (PMC8196564; doi:10.3390/cancers13112517)
Supplement: Supplementary file 1 [file cancers-13-02517-s001.zip]

Archive with 1 entries (1 files):
- cancers-1182378-s001.pdf
